# Supplementary material for: Comparison of intraoperative handling and wound healing between (NEOSORB® plus) and coated polyglactin 910 suture (NEOSORB®): a prospective, single-blind, randomized controlled trial
Source: BMC Surg. 2018 Jul 6;18:45. doi: 10.1186/s12893-018-0377-4 (PMC6035400; doi:10.1186/s12893-018-0377-4)
Supplement: Supplementary file 1 — Raw data of study; Raw data of Comparison Between NEOSORB Plus and NEOSORB. (XLSX 39 kb) [file 12893_2018_377_MOESM1_ESM.xlsx]

## Sheet: Sheet1
		1 :Open 2 :Lapa/Robot	0 : Control // 1 : Case												1 : 20-29, 2: 30-39, 3: 40-49, 4: 50-59, 5: 60-69, 6: 70-79	0 : N / 1 : Y	0 : N / 1 : Y	0 : N / 1 : Y	0 : N / 1 : Y		1: Midline 2: Flank 3: Inguinal 4: Scrotum												0 : N // 1 : Y	0 : N // 1 : Y	0 : N // 1 : Y	0 : N // 1 : Y	0 : N // 1 : Y			0 : N // 1 : Y	0 : N // 1 : Y	0 : N // 1 : Y	0 : N // 1 : Y	0 : N // 1 : Y	0 : N // 1 : Y	0 : N // 1 : Y	0 : N // 1 : Y	0 : N // 1 : Y	0 : N // 1 : Y
StudyID	Allocation	Opmethod	Group	WBC	ANC	AST	ALT	CRP	WBC11	ANC11	AST11	ALT11	CRP11	Gender	Age	HTN	DM	VascularDz	Antilplatelet	Opname	Incisionsite	incision lengh (Cm)	Optime(min)	EBL(cc)	Overall handling	Easepassage	First_throw	Tie_down	Security	Hand	Memory	non_fraying	Rash	Urticaria	Dizzness	Hypotension	AbdDiscomfort	Others	Healingprocessapposition_POD1	Infection_POD1	seromarequiringdrainage_POD1	suturesinuscultureneg_POD1	Erythema_POD1	Edema_POD1	Pain_POD1	Skintemperatureincrease_POD1	antibiotics_POD1	painkiller_POD1	No_AE_POD1
SNUN005	101		0											1	5
SNUN091	146	1	0	12320	7380	21	13	7.09	6720	3179	14	18	0.18	1	1	0	0	0	0	open ureteroureterostomy	2	16	150	50	1	1	1	1	1	1	1	1	0	0	0	0	0	x	2	0	0	0	2	2	2	1	1	0	1
SNUN061	334	2	0	7770	4903	18	14	9.16	9570	7264	12	9	0.09	1	5	1	1	0	0	Laparoscopic simple nephrectomy, Lt	1	4	144	50	1	1	1	1	1	1	1	1	0	0	0	0	0	x	2	0	0	0	1	2	1	1	1	0	1
SNUN067	333	2	0	8350	5544	25	31	0.11	6090	3544	23	50	0.01	1	3	0	0	0	0	Laparoscopic pyeloplasty	1	4	75	50	1	1	1	1	1	1	1	1	0	0	0	0	0	x	2	0	0	0	1	1	2	1	1	0	1
SNUN078	335	2	0	13700	11864	15	18	0.16	9170	7253	20	49	0.11	1	5	1	0	0	0	robot assit radical prostatectomy	1	6	255	40	1	1	1	1	1	1	1	1	0	0	0	0	0	x	2	0	0	0	2	2	1	1	1	0	1
SNUN062	131	1	0	14560	10891	35	24	6.1	8950	5173	13	20	2.14	1	6	1	0	0	0	retropubic radical prostatectomy	1	17	150	400	1	1	2	1	1	1	1	1	0	0	0	0	0	x	2	0	0	0	2	2	1	2	1	0	1
SNUN066	138	1	0	13660	10627	81	73		5360	3028	49	49		1	2	0	0	0	0	radicalnephrectomy, Rt	2	15	145	300	1	1	2	1	1	1	1	1	0	0	0	0	0	x	2	0	0	0	1	2	1	2	1	0	1
SNUN057	328	2	0	10910	8946	16	18	1	9290	6104	13	17	0.67	1	2	0	0	0	0	HALS donor nephrectomy	1	7	200	150	1	1	2	1	1	1	1	1	0	0	0	0	0	x	2	0	0	0	2	2	2	1	0	1	1
SNUN021	309	2	0	7790	4705	80	104	9.89	11600	6020	48	99	0.25	2	2	0	1	0	0	RALPN, Rt	1	4	135		2	1	2	2	1	1	1	1	0	0	0	0	0	x	2	0	0	0	3	2	2	2	0	1	1
SNUN090	148	1	0	8380	6268	37	22	4.86	5690	2982	31	38	0.04	2	4	1	0	0	0	open radical nephrectomy	2	16	105	100	1	1	1	1	2	1	1	1	0	0	0	0	0	x	2	0	0	0	1	2	2	1	0	1	1
SNUN071	134	1	0	8590	6528	20	14	1.57	3790	2490	21	20	0.01	2	3	0	0	0	0	partial nephrectomy	2	15	110	350	2	1	2	1	2	1	1	1	0	0	0	0	0	x	2	0	0	0	2	2	2	2	0	1	1
SNUN010	110	1	0	6260	3424	19	22	0.05	5720	2214	20	20	0.01	1	1	0	0	0	0	Hydrocelectomy	4	5	60	10	2	2	2	1	1	2	1	1	0	0	0	0	0	x	2	0	0	0	1	1	1	1	0	1	1
SNUN036	319	2	0	9880	6224	34	15	0.24	4520	1799	38	19	0.12	1	5	0	0	0	0	RALP	1	4	170	350	1	1	1	1	2	2	1	1	0	0	0	0	0	x	2	0	0	0	2	1	2	1	0	1	1
SNUN003	103	1	0	12100	10657	8	4	0.04	9750	6338	17	22	0.96	2	2	0	0	0	0	Partial cystectomy c ureteroneocystostomy	1	15	215	900	1	1	2	1	1	1	2	1	0	0	0	0	0	x	2	0	0	0	3	2	2	2	0	1	1
SNUN075	338	2	0	9600	6374	17	15	1.11	9290	6104	15	14	0.76	1	5	0	0	0	0	RALP	1	4	220	180	1	2	2	1	1	1	2	1	0	0	0	0	0	x	2	0	0	0	1	1	2	1	0	1	1
SNUN009	109	1	0	10880	8519	50	109	0.52	8580	6452	14	33	0.04	1	4	1	0	0	0	Radical nephrectomy, open(Lt)	2	14	110	150	2	2	2	1	1	1	2	1	0	0	0	0	0	x	2	0	0	0	2	2	3	2	0	1	1
SNUN047	122	1	0	9310	6722	25	9	1	5080	2728	33	16	0.06	2	4	0	0	0	0	Open partial nephrectomy, Rt	2	18	120		2	1	1	1	2	1	2	1	0	0	0	0	0	x	2	0	0	0	2	1	2	1	0	1	1
SNUN070	135	1	0	14730	11239	18	14	5.32	7050	3955	30	29	2.29	2	3	0	0	0	0	open partial nephrectomy	2	15	120	230	2	1	1	2	2	1	2	1	0	0	0	0	0	x	2	0	0	0	2	2	2	2	0	1	1
SNUN017	310	2	0	11710	9169	16	12	6.48	6690	4402	21	35	0.1	1	2	0	0	0	0	HALS donor nephrectomy	1	8	127	100	1	1	1	1	1	2	2	1	0	0	0	0	0	x	2	0	0	0	2	2	3	2	1	1	1
SNUN051	117	1	0	10300	7735	36	18	0.01	9410	5596	16	30	0.01	1	4	0	1	0	0	open radical nephrectomy, rt	2	14	100	200	1	1	2	1	1	2	2	1	0	0	0	0	0	x	2	0	0	0	2	2	2	2	0	1	1
SNUN028	316	2	0	6500	4108	18	16	3.29	5950	2660	20	28	0.09	1	5	1	1	0	0	robot assit laparoscopic radical prostatectomy	1	1	130	200	2	1	1	1	2	2	2	1	0	0	0	0	0	x	2	0	0	0	2	1	2	1	0	1	1
SNUN082	339	2	0	9950	7343	25	31	0.19	7440	4479	19	22	0.32	1	5	0	0	0	0	Lt. laparoscopic ureterolithotomy	1	1	60	200	1	2	1	1	2	2	2	1	0	0	0	0	0	x	2	0	0	0	2	2	2	2	0	1	1
SNUN048	121	1	0	12670	9845	45	46	0.2	7300	4475	31	34	0.1	1	5	1	0	0	0	Open partial nephrectomy	2	18	100	200	1	2	1	1	1	2	1	2	0	0	0	0	0	x	2	0	0	0	2	1	2	1	0	1	1
SNUN043	325	2	0	15620	13543	27	26	1.44	7200	4032	23	39	0.57	1	2	0	0	0	0	HALS donor nephrectomy	1	1	240	80	1	2	1	1	1	2	1	2	0	0	0	0	0	x	2	0	0	0	2	2	2	2	0	1	1
SNUN026	311	2	0	16580	14905	22	17		8820	6139	20	16	3.53	2	4	0	0	0	0	HALS donor nephrectomy	1	8	90	160	2	2	1	2	1	2	1	2	0	0	0	0	0	x	2	0	0	0	2	2	3	2	0	1	1
SNUN076	139	1	0	12040	8187	30	44	25.5	8010	6328	12	11	1.31	2	4	1	0	0	0	open simple nephrectomy, lt	2	13	90	500	2	1	1	2	1	1	2	2	0	0	0	0	0	x	2	0	0	0	1	1	2	1	0	1	1
SNUN012	301	2	0	13920	10315	17	19	0.01	6770	3507	17	19	0.05	1	4	1	0	0	0	Lt. laparoscopic ureteroureterostomy	1	4	180	50	2	2	1	1	1	2	2	2	0	0	0	0	0	x	2	0	0	0	3	2	2	0	0	1	1
SNUN087	340	2	0	13680	10341	6	8	1.7	6680	4930	10	9	5.89	2	3	0	0	0	0	HALS donor nephrectomy	1	8	100	50	1	1	2	2	1	2	2	2	0	0	0	0	0	x	2	0	0	0	2	2	2	2	0	1	1
SNUN007	304	2	0	9310	6387	21	18	11.28	7360	4195	17	16	1.17	2	5	0	0	0	0	RALPN, Lt	1	4	120	50	2	2	2	2	2	2	2	2	0	0	0	0	0	x	1	0	0	0	1	1	2	1	0	1	1
SNUN008	302	2	0	9100	6798	20	14	5.32	6320	3211	20	31	1.73	2	3	0	0	0	0	RALPN, Lt	1	4	200	500	2	2	2	2	2	2	2	2	0	0	0	0	0	x	1	0	0	0	1	1	2	1	0	1	0
SNUN018	108	1	0	14050	11718	22	22	6.47	6320	3595	16	23	0.15	1	5	1	1	0	0	open partial nephrectomy	2	15	90	100	2	2	3	2	2	2	2	2	0	0	0	0	0	x	2	0	0	0	2	2	2	2	0	1	1
SNUN035	320	2	0	6090	3289	14	11	0.3	5670	3470	10	11	0.05	1	6	0	0	0	0	RALP	1	4	150	150	2	2	2	2	3	3	2	2	0	0	0	0	0	x	2	0	0	0	2	1	2	1	0	1	1
SNUN022	111	1	0	12320	7380	21	13	7.09	6720	3179	14	18	0.18	1	3	0	0	0	0	Radical cystectomy with neobladder formation	1	20	410	1100	3	2	3	2	3	3	2	2	0	0	0	0	0	x	2	0	0	0	3	2	3	2	1	1	1
SNUN031	115	1	0	7770	4903	18	14	9.16	9570	7264	12	9	0.09	1	5	0	1	0	0	nephroureterectomy, LT	2	25	120	400	3	3	3	3	3	3	2	2	0	0	0	0	0	x	2	0	0	0	2	1	2	1	0	1	1
SNUN033	116	1	0	8350	5544	25	31	0.11	6090	3544	23	50	0.01	1	3	1	0	0	0	Lt. partial nephrectomy	2	18	135	400	3	3	3	3	3	3	2	2	0	0	0	0	0	x	2	0	0	0	2	1	2	1	0	1	1
SNUN072	141	1	0	13700	11864	15	18	0.16	9170	7253	20	49	0.11	2	5	1	1	0	2	PNx. Lt	2	14	100	250	3	3	3	3	3	3	2	2	0	0	0	0	0	x	2	0	0	0	2	2	2	1	0	1	1
SNUN098	153	1	0	14560	10891	35	24	6.1	8950	5173	13	20	2.14	1	4	1	0	0	0	Open partial nephrectomy	2	19	120	300	2	3	2	3	3	2	3	2	0	0	0	0	0	x	2	0	0	0	2	2	2	2	0	1	1
SNUN044	327	2	0	13660	10627	81	73		5360	3028	49	49		1	3	0	0	0	0	RALP	1	4	180	150	3	3	3	3	3	2	3	2	0	0	0	0	0	x	2	0	0	0	2	1	2	1	0	1	1
SNUN039	322	2	0	10910	8946	16	18	1	9290	6104	13	17	0.67	1	6	0	0	0	0	RALP with PLND	1	4	210	600	3	2	3	3	2	2	2	3	0	0	0	0	0	x	2	0	0	0	2	2	2	2	0	1	1
SNUN055	123	1	0	7790	4705	80	104	9.89	11600	6020	48	99	0.25	1	6	0	0	0	0	RRP	1	12	100	400	3	3	3	3	3	3	2	3	0	0	0	0	0	x	2	0	0	0	1	1	1	1	0	1	1
SNUN097	350	2	0	8380	6268	37	22	4.86	5690	2982	31	38	0.04	1	4	0	0	0	0	RALP with PLND	1	4	180	400	3	2	3	2	2	3	3	3	0	0	0	0	0	x	2	0	0	0	2	2	2	2	0	1	1
SNUN059	127	1	0	8590	6528	20	14	1.57	3790	2490	21	20	0.01	1	6	1	0	0	0	PNx. Lt	2	14	100	400	3	3	3	3	2	3	3	3	0	0	0	0	0	x	2	0	0	0	2	2	1	1	1	0	1
SNUN038	323	2	0	6260	3424	19	22	0.05	5720	2214	20	20	0.01	1	6	0	1	0	0	RALP	1	4	150	450	2	2	3	3	3	3	3	3	0	0	0	0	0	x	2	0	0	0	2	1	2	1	0	1	1
SNUN056	128	1	0	9880	6224	34	15	0.24	4520	1799	38	19	0.12	1	6	0	0	0	0	RRP	1	12	90	300	2	3	3	3	3	3	3	3	0	0	0	0	0	x	2	0	0	0	1	1	1	1	0	1	1
SNUN054	126	1	0	12100	10657	8	4	0.04	9750	6338	17	22	0.96	1	6	0	1	0	0	RRP	1	12	80	200	3	3	3	3	3	3	3	3	0	0	0	0	0	x	2	0	0	0	2	1	2	1	0	1	1
SNUN080	144	1	0	9600	6374	17	15	1.11	9290	6104	15	14	0.76	1	6	0	1	0	1	RRP	1	12	200	700	3	3	3	3	3	3	3	3	0	0	0	0	0	x	2	0	0	0	2	2	2	1	0	1	1
SNUN095	152	1	0	10880	8519	50	109	0.52	8580	6452	14	33	0.04	1	6	1	0	0	1	RRP	1	12	110	300	3	3	3	3	3	3	3	3	0	0	0	0	0	x	2	0	0	0	2	2	2	2	0	1	1
SNUN029	315	2	0	9310	6722	25	9	1	5080	2728	33	16	0.06	2	5	1	0	0	0	laparoscopic partial nephrectomy, lt	1	4	140	100	3	3	3	3	3	3	3	3	0	0	0	0	0	x	2	0	0	0	2	1	2	1	0	1	1
SNUN088	345	2	0	14730	11239	18	14	5.32	7050	3955	30	29	2.29	1	5	1	0	0	0	RALP	1	4	180	250	3	3	3	3	3	3	3	3	0	0	0	0	0	x	1	0	0	0	2	1	2	2	0	1	1
SNUN093	343	2	0	11710	9169	16	12	6.48	6690	4402	21	35	0.1	2	3	0	0	0	0	RALPN,Lt	2	4	120	250	3	3	3	3	4	3	4	4	0	0	0	0	0	x	2	0	0	0	2	2	2	2	0	1	1
SNUN030	318		1	10300	7735	36	18	0.01	9410	5596	16	30	0.01	1	6
SNUN065	137		1	6500	4108	18	16	3.29	5950	2660	20	28	0.09	1	3	수?
SNUN073	331		1	9950	7343	25	31	0.19	7440	4479	19	22	0.32	2	4	수?
SNUN058	130	1	1	12670	9845	45	46	0.2	7300	4475	31	34	0.1	1	4	0	0	1	1	PNx. Lt	2	12	100	400	1	1	1	1	1	1	1	1	0	0	0	0	0	x	2	0	0	0	2	2	2	1	0	1	1
SNUN077	142	1	1	15620	13543	27	26	1.44	7200	4032	23	39	0.57	1	3	0	0	0	0	RNx	2	15	150	1100	1	1	1	1	1	1	1	1	0	0	0	0	0	x	2	0	0	0	2	1	2	1	0	1	1
SNUN081	143	1	1	16580	14905	22	17		8820	6139	20	16	3.53	2	6	1	0	0	0	partial nephrectomy	2	15	150	400	1	1	1	1	1	1	1	1	0	0	0	0	0	x	2	0	0	0	2	1	2	1	0	1	1
SNUN084	140	1	1	12040	8187	30	44	25.5	8010	6328	12	11	1.31	1	6	0	0	0	0	Nux. Lt	2	23	90	150	1	1	1	1	1	1	1	1	0	0	0	0	0	x	2	0	0	0	2	2	2	1	0	1	1
SNUN079	337	2	1	13920	10315	17	19	0.01	6770	3507	17	19	0.05	1	4	0	0	0	0	robot assit laparoscopic radical prostatectomy	1	4	145	110	1	1	1	1	1	1	1	1	0	0	0	0	0	x	2	0	0	0	2	1	2	1	0	1	1
SNUN089	346	2	1	13680	10341	6	8	1.7	6680	4930	10	9	5.89	1	5	1	0	0	0	RALP	1	4	160	600	1	1	1	1	1	1	1	1	0	0	0	0	0	x	1	0	0	0	1	1	2	2	1	0	1
SNUN092	344	2	1	9310	6387	21	18	11.28	7360	4195	17	16	1.17	1	5	0	0	0	0	RALP	1	4	230	600	1	1	1	1	1	1	1	1	0	0	0	0	0	x	2	0	0	0	2	2	2	2	0	1	1
SNUN096	349	2	1	9100	6798	20	14	5.32	6320	3211	20	31	1.73	1	2	0	0	0	0	RALPN	1	4	155	100	1	1	1	1	1	1	1	1	0	0	0	0	0	x	2	0	0	0	2	2	2	2	0	1	1
SNUN099	150	2	1	14050	11718	22	22	6.47	6320	3595	16	23	0.15	1	4	0	1	0	0	PNx. Lt.	2	13	60	200	1	1	1	1	1	1	1	1	0	0	0	0	0	x	2	0	0	0	2	2	2	2	0	1	1
SNUN100	347	2	1	6090	3289	14	11	0.3	5670	3470	10	11	0.05	1	3	0	0	0	0	RALPN, Rt	1	4	135	600	1	1	1	1	1	1	1	1	0	0	0	0	0	x	2	0	0	0	2	2	2	2	0	1	1
SNUN068	133	1	1	12320	7380	21	13	7.09	6720	3179	14	18	0.18	2	6	0	1	0	0	nephroureterectomy	2	20	180	500	1	1	2	1	1	1	1	1	0	0	0	0	0	x	2	0	0	1	2	1	1	1	1	0	1
SNUN004	102	1	1	7770	4903	18	14	9.16	9570	7264	12	9	0.09	2	1	0	0	0	0	mass excision c ureteroneocystostomy	1	20	200	700	1	1	2	2	1	1	1	1	0	0	0	0	0	x	2	0	0	0	2	1	2	1	0	1	1
SNUN045	326	2	1	8350	5544	25	31	0.11	6090	3544	23	50	0.01	1	6	1	0	0	0	RALPN, Lt	1	4	160	350	1	1	1	2	2	1	1	1	0	0	0	0	0	x	2	0	0	0	2	1	2	1	0	1	1
SNUN063	132	1	1	13700	11864	15	18	0.16	9170	7253	20	49	0.11	1	6	1	0	0	0	RRP	1	14	160	800	1	1	1	1	1	2	1	1	0	0	0	0	0	x	2	0	0	0	2	2	2	1	1	0	1
SNUN064	136	1	1	14560	10891	35	24	6.1	8950	5173	13	20	2.14	1	6	1	0	0	0	RRP	1	13	100	700	1	1	1	1	1	2	1	1	0	0	0	0	0	x	2	0	0	0	2	1	1	2	0	1	1
SNUN074	336	2	1	13660	10627	81	73		5360	3028	49	49		1	4	0	0	0	0	RALPN, Rt	2	4	150	400	1	1	1	1	1	2	1	1	0	0	0	0	0	x	1	0	0	0	1	1	2	1	0	1	1
SNUN011	303	2	1	10910	8946	16	18	1	9290	6104	13	17	0.67	1	5	0	0	0	0	Laparoscopic nephrectomy	1	5	84	100	2	2	2	1	1	2	1	1	0	0	0	0	0	x	2	0	0	0	2	2	2	2	0	1	1
SNUN049	330	2	1	7790	4705	80	104	9.89	11600	6020	48	99	0.25	2	4	0	0	0	0	laparoscopic radical nephrectomy, lt	1	5	50	100	2	1	1	2	1	2	1	1	0	0	0	0	0	x	2	0	0	0	2	1	2	1	0	1	1
SNUN094	145	1	1	8380	6268	37	22	4.86	5690	2982	31	38	0.04	1	4	0	0	0	0	open lynphnode dissection	2	15	105	200	1	1	1	1	1	1	2	1	0	0	0	0	0	x	2	0	0	0	2	2	2	2	0	1	1
SNUN002	306	2	1	8590	6528	20	14	1.57	3790	2490	21	20	0.01	2	3	0	0	0	0	HALS donor nephrectomy	1	8	180	40	1	1	1	2	1	1	2	1	0	0	0	0	0	x	2	0	0	0	2	2	3	2	0	1	1
SNUN052	124	1	1	6260	3424	19	22	0.05	5720	2214	20	20	0.01	1	5	0	0	0	0	open radical nephrectomy, rt	1	15	210	2500	1	2	1	1	2	1	2	1	0	0	0	0	0	x	2	0	0	0	2	2	2	2	0	1	1
SNUN060	129	1	1	9880	6224	34	15	0.24	4520	1799	38	19	0.12	1	5	0	1	0	0	PNx. Lt	2	15	120	800	1	1	1	1	1	2	2	1	0	0	0	0	0	x	2	0	0	1	2	1	2	1	1	0	1
SNUN050	329	2	1	12100	10657	8	4	0.04	9750	6338	17	22	0.96	1	6	1	0	0	0	RALP	1	4	110	200	1	1	1	1	1	2	2	1	0	0	0	0	0	x	2	0	0	0	2	1	2	1	0	1	1
SNUN046	120	1	1	9600	6374	17	15	1.11	9290	6104	15	14	0.76	1	5	1	1	0	1	Bladder injuty repair	1	15	130	200	2	1	1	1	1	2	2	1	0	0	0	0	0	x	2	0	0	0	2	2	2	2	0	1	1
SNUN083	341	2	1	10880	8519	50	109	0.52	8580	6452	14	33	0.04	1	4	0	0	0	0	RALP with PLND	1	4	180	400	1	1	2	2	1	2	2	1	0	0	0	0	0	x	2	0	0	0	1	1	2	1	0	1	1
SNUN020	113	1	1	9310	6722	25	9	1	5080	2728	33	16	0.06	1	5	0	0	1	0	Radical cystectomy with neobladder	1	17	450	2050	2	1	1	2	2	1	1	2	0	0	0	0	0	x	2	0	0	0	3	2	2	2	1	1	1
SNUN041	324	2	1	14730	11239	18	14	5.32	7050	3955	30	29	2.29	1	5	1	0	0	0	RALP with PLND	1	4	240	300	2	1	1	1	1	2	1	2	0	0	0	0	0	x	2	0	0	0	2	2	2	2	0	1	1
SNUN053	125	1	1	11710	9169	16	12	6.48	6690	4402	21	35	0.1	2	5	0	0	0	0	Rt. PNx	2	14	80		1	1	2	1	1	2	1	2	0	0	0	0	0	x	2	0	0	0	1	1	1	1	0	1	1
SNUN069	332	2	1	10300	7735	36	18	0.01	9410	5596	16	30	0.01	1	6	0	0	0	0	robot assit laparoscopic radical prostatectomy	1	4	150	100	1	1	2	1	1	2	1	2	0	0	0	0	0	x	2	0	0	0	2	2	2	2	1	0	1
SNUN037	119	1	1	6500	4108	18	16	3.29	5950	2660	20	28	0.09	1	6	1	0	0	0	RRP	1	10	120	600	2	1	1	2	1	2	1	2	0	0	0	0	0	x	2	0	0	0	2	1	2	1	0	1	1
SNUN042	321	2	1	9950	7343	25	31	0.19	7440	4479	19	22	0.32	1	5	0	1	0	0	RALP with PLND	1	4	210	300	2	1	1	2	1	2	1	2	0	0	0	0	0	x	2	0	0	0	1	2	2	2	0	1	1
SNUN040	118	1	1	12670	9845	45	46	0.2	7300	4475	31	34	0.1	2	4	0	0	0	0	Rt. PNx	2	14	110	100	1	2	1	2	1	2	1	2	0	0	0	0	0	x	2	0	0	0	2	1	2	1	0	1	1
SNUN086	342	2	1	15620	13543	27	26	1.44	7200	4032	23	39	0.57	1	4	0	0	0	0	RALP	1	4	150	500	1	2	1	2	1	1	2	2	0	0	0	0	0	x	2	0	0	0	2	1	2	1	1	0	1
SNUN001	104	1	1	16580	14905	22	17		8820	6139	20	16	3.53	2	4	0	0	0	0	Radical cystectomy with ileal conduit	1	20	300	1100	2	2	2	2	1	1	2	2	0	0	0	0	0	x	2	0	0	0	3	2	1	2	0	1	1
SNUN085	147	1	1	12040	8187	30	44	25.5	8010	6328	12	11	1.31	1	2	0	0	0	0	Rt. Open partial nephrectomy	2	14	60	100	1	2	1	1	2	1	2	2	0	0	0	0	0	x	2	0	0	0	2	1	2	1	0	1	1
SNUN027	313	2	1	13920	10315	17	19	0.01	6770	3507	17	19	0.05	1	3	0	0	0	0	HALS donor nephrectomy	1	8	90	70	2	1	1	2	2	1	2	2	0	0	0	0	0	x	2	0	0	0	3	2	3	2	0	1	1
SNUN025	112	1	1	13680	10341	6	8	1.7	6680	4930	10	9	5.89	1	2	0	0	0	0	radical orchiectomy, lt	3	4	30	50	1	1	1	1	1	2	2	2	0	0	0	0	0	x	2	0	0	0	2	1	2	1	0	1	1
SNUN034	317	2	1	9310	6387	21	18	11.28	7360	4195	17	16	1.17	2	5	0	0	0	0	HALS donor nephrectomy	1	4	170	100	2	2	3	1	1	2	2	2	0	0	0	0	0	x	2	0	0	0	2	1	2	1	0	1	1
SNUN013	107	1	1	9100	6798	20	14	5.32	6320	3211	20	31	1.73	1	6	0	0	1	0	Ureterectomy with ureteroureterostomy	3	8	120	400	2	2	1	2	1	2	2	2	0	0	0	0	0	x	2	0	0	0	2	2	2	2	0	1	1
SNUN015	307	2	1	14050	11718	22	22	6.47	6320	3595	16	23	0.15	2	4	0	0	0	0	laparoscopic radical nephrectomy	1	7	90	150	2	1	2	2	1	2	2	2	0	0	0	0	0	x	2	0	0	0	2	1	2	1	0	1	1
SNUN014	106	1	1	6090	3289	14	11	0.3	5670	3470	10	11	0.05	1	5	1	0	0	0	Scorotal hydrocelectomy	4	4	20	50	2	2	2	2	2	2	2	2	0	0	0	0	0	x	2	0	0	0	2	2	2	2	1	1	1
SNUN019	105	1	1	12320	7380	21	13	7.09	6720	3179	14	18	0.18	1	6	1	0	0	0	open radical nephrectomy	2	16	80	500	2	2	2	2	2	2	2	2	0	0	0	0	0	x	2	0	0	0	3	2	3	2	0	1	1
SNUN006	305	2	1	7770	4903	18	14	9.16	9570	7264	12	9	0.09	1	3	0	0	0	0	HALS donor nephrectomy	2	8	150	200	2	2	2	2	2	2	2	2	0	0	0	0	0	x	2	0	0	0	2	2	2	2	0	1	1
SNUN023	314	2	1	8350	5544	25	31	0.11	6090	3544	23	50	0.01	1	5	0	0	0	0	laparoscopic lt. radical nephrectomy	1	4	120	200	2	2	2	2	2	2	2	2	0	0	0	0	0	x	2	0	0	0	3	2	3	2	0	1	1
SNUN024	312	2	1	13700	11864	15	18	0.16	9170	7253	20	49	0.11	1	5	0	0	0	0	robor assited radical prostatectomy	1	4	180	150	2	2	2	2	2	2	2	2	0	0	0	0	0	x	2	0	0	0	2	2	2	2	0	1	1
SNUN032	114	1	1	14560	10891	35	24	6.1	8950	5173	13	20	2.14	2	6	0	1	0	0	Lt. radical nephrectomy	2	16	90	150	2	3	2	2	2	2	2	2	0	0	0	0	0	x	2	0	0	0	2	1	2	1	0	1	1
SNUN016	308	2	1	13660	10627	81	73		5360	3028	49	49		2	4	0	0	0	0	laparoscopic simple nephroureterectomy	1	7	150	500	3	2	2	3	2	3	2	3	0	0	0	0	0	x	2	0	0	0	2	1	2	2	0	1	1
[truncated: 27 more columns]
